# Supplementary material for: A CuNi-Loaded Porous Magnetic Soft Material: Preparation, Characterization and Magnetic Field-Controlled Modulus
Source: Materials (Basel). 2022 Feb 14;15(4):1412. doi: 10.3390/ma15041412 (PMC8877354; doi:10.3390/ma15041412)
Supplement: Supplementary file 1 [file materials-15-01412-s001.zip]

Archive with 1 entries (1 files):
- materials-1577638-supplementary.pdf
